# Supplementary material for: Antioxidant and Mitochondria-Targeted Activity of Caffeoylquinic-Acid-Rich Fractions of Wormwood (Artemisia absinthium L.) and Silver Wormwood (Artemisia ludoviciana Nutt.)
Source: Antioxidants (Basel). 2021 Sep 1;10(9):1405. doi: 10.3390/antiox10091405 (PMC8469600; doi:10.3390/antiox10091405)
Supplement: Supplementary file 1 [file antioxidants-10-01405-s001.zip]

Archive with 1 entries (1 files):
- antioxidants-1335377-supplementary.pdf
